# Supplementary material for: Identification of 37 Heterogeneous Drug Candidates for Treatment of COVID-19 via a Rational Transcriptomics-Based Drug Repurposing Approach
Source: Pharmaceuticals (Basel). 2021 Jan 25;14(2):87. doi: 10.3390/ph14020087 (PMC7912585; doi:10.3390/ph14020087)
Supplement: Supplementary file 1 [file pharmaceuticals-14-00087-s001.zip]

Archive with 2 entries (2 files):
- COVID19_Supplementary_Files_pharmaceuticals-1083626_revision1/COVID19_Supplementary_Figures_pharmaceuticals-1083626_revision1.pdf
- COVID19_Supplementary_Files_pharmaceuticals-1083626_revision1/COVID19_Supplementary_Tables.xlsx
